# Supplementary material for: Influence of Marination with Aromatic Herbs and Cold Pressed Oils on Black Angus Beef Meat
Source: Foods. 2021 Aug 27;10(9):2012. doi: 10.3390/foods10092012 (PMC8468897; doi:10.3390/foods10092012)
Supplement: Supplementary file 1 [file foods-10-02012-s001.zip]

Archive with 1 entries (1 files):
- foods-1356928-supplementary.pdf
